# Supplementary material for: Elucidating the Role of Toxoplasma gondii’s Mitochondrial Superoxide Dismutase
Source: Biomolecules. 2025 Jul 7;15(7):972. doi: 10.3390/biom15070972 (PMC12292971; doi:10.3390/biom15070972)
Supplement: Supplementary file 1 [file biomolecules-15-00972-s001.zip]

Archive with 2 entries (2 files):
- biomolecules-3698977-supplementary.pdf
- WB.zip
